# Supplementary material for: Gut–Joint Axis: The Role of Exercise on Gut Microbiota and Acetic Acid Modulation in Obesity-Associated Osteoarthritis Rats
Source: Metabolites. 2026 Jun 27;16(7):452. doi: 10.3390/metabo16070452 (PMC13413777; doi:10.3390/metabo16070452)
Supplement: Supplementary file 1 [file metabolites-16-00452-s001.zip]

Archive with 1 entries (1 files):
- metabolites-4281428-supplementary.pdf
